# Supplementary material for: Global Analysis of Viral Infection in an Archaeal Model System
Source: Front Microbiol. 2012 Dec 10;3:411. doi: 10.3389/fmicb.2012.00411 (PMC3518317; doi:10.3389/fmicb.2012.00411)
Supplement: Supplementary Table S1 — Regulated S. solfataricus (P2) proteins. [file 31598_Bothner_DataSheet1.XLSX]

## Sheet: Table S1 regulated proteins
Table S1: Regulated S. solfataricus (P2) proteins.
		Fold Change Proteins						Protein Characteristics								Gene Information									Product descriptions and Functions
Gene ID	Protein name (Mascot)	12hr	24hr	36hr	48 hr	72hr	ANOVA (p) <0.05	Avg.Half-life mRNA (min)	Spot No.	Mass (Da)	pI	Score	peptides	Sequence Coverage %	locus	Protein GI	protein id	common	Status	Function Code	COG	CASS Cluster	product	note	Functional Category	Pathways and functional systems		LINK E.C. No.	NCBI LINK	LINK KEGG	PATHWAY	PATHWAY (ALTERNATIVE) 2	PATHWAY (ALTERNATIVE) 3	PATHWAY (ALTERNATIVE) 4	PATHWAY (ALTERNATIVE) 5	PATHWAY (ALTERNATIVE) 6	other comments
SSO0010	X-pro aminopeptidase	-2.677	-1.366				0.011	5.49	1	40594	5.35	94	2	5	SSO0010	13813135	AAK40375.1		good	E	COG0006		X-pro aminopeptidase	Proteases	Amino acid transport and metabolism	Xaa-Pro aminopeptidase	X-pro aminopeptidase			SSO0010
SSO0049	Hypothetical protein [30S ribosomal protein S14 homolog]	(-1.798) (-2.352) (-2.007)					0.0001318	20	2	15321	6.75	148	8	32	SSO0049	15897019	AAK40414.1		good	K	COG1695		Conserved hypothetical protein		Transcription	Predicted transcriptional regulators	hypothetical protein		http://www.ncbi.nlm.nih.gov/entrez/viewer.fcgi?db=protein&val=15897019	SSO0049
SSO0091	50S ribosomal protein L7Ae [or 30S ribosomal protein hs6-like]				2.455		0.015	ND	3	13841	7.68	141	7	44	SSO0091	13432097	AAK40449.1	rpl7AE	good	J	COG1358		LSU ribosomal protein L7AE (rpl7AE)	Translation, Ribosomal Proteins	Translation, ribosomal structure and biogenesis	Ribosomal protein HS6-type (S12/L30/L7a)	50S ribosomal protein L7Ae		http://www.ncbi.nlm.nih.gov/entrez/viewer.fcgi?db=protein&val=15897054	SSO0091	sso03010 Ribosome
SSO0098	Methionine aminopeptidase (MAP)			39.756	12.146		4.974e-05	5.14	4	33346	6.27	105	4	13	SSO0098	3023292	AAK40454.1		good	J	COG0024		Methionine aminopeptidase 2	Proteases	Translation, ribosomal structure and biogenesis	Methionine aminopeptidase	methionine aminopeptidase 2	E.C.-3.4.11.18	http://www.ncbi.nlm.nih.gov/entrez/viewer.fcgi?db=protein&val=15897059	SSO0098
SSO0172	Transcription elongation factor NusA-like protein					-1.74	0.000843	ND	5	19699	8.96	147	2	15	SSO0172	15897123	AAK40518.1		good	K	COG0195		Conserved hypothetical protein	Transcription elongation factor	Transcription	Transcription terminator NusA	HYPOTHETICAL PROTEIN		http://www.ncbi.nlm.nih.gov/entrez/viewer.fcgi?db=protein&val=15897123	SSO0172
SSO0173	Aspartyl-tRNA synthetase (aspS)					2.171	5.179e-05	3.1	6	48796	6.7	110	6	15	SSO0173	13813305	AAK40519.1	aspS	good	J	COG0017		Aspartyl-tRNA synthetase (aspS)	Translation, Aminoacyl tRNA synthetases	Translation, ribosomal structure and biogenesis	Aspartyl/asparaginyl-tRNA synthetases	Aspartyl tRNA synthetase	E.C.# 6.1.1.12	http://www.ncbi.nlm.nih.gov/entrez/viewer.fcgi?db=protein&val=15897124	SSO0173	sso00252 Alanine and aspartate metabolism	sso00970 Aminoacyl-tRNA biosynthesis
SSO0207	Phosphomannomutase (pmM)	-2.677	-1.366		3.135		0.0001117	4.04	7, 12, 73	50290	6.25	290	6	39	SSO0207	13813344	AAK40552.1	pmM	good	G	COG1109		Phosphomannomutase (pmM)	Cell Envelope, Surface polysaccharides andlipopolysaccharides	Carbohydrate transport and metabolism	Phosphomannomutase	Phosphomannomutase	E.C.#5.4.2.8	http://www.ncbi.nlm.nih.gov/entrez/viewer.fcgi?db=protein&val=15897157	SSO0207	sso00051 Fructose and mannose metabolism
SSO0231	Uracil phosphoribosyltransferase (upP)				1.963		0.001	3.13	8	24135	8.55	253	11	43	SSO0231	13813370	AAK40574.1	upP	good	F	COG0035		Uracil phosphoribosyltransferase (upP)	Central Intermediary Metabolism	Nucleotide transport and metabolism	Uracil phosphoribosyltransferase	uracil phosphoribosyltransferase	EC# 2.4.2.9	http://www.ncbi.nlm.nih.gov/entrez/viewer.fcgi?db=protein&val=15897179	SSO0231	sso00240 Pyrimidine metabolism
SSO0250	DNA repair protein radA (radA)			2.787	2.776		0.0002981	7.65	9	35902	6.28	123	3	7	SSO0250	13813387	AAK40589.1	radA	good	L	COG0468		DNA repair protein radA (radA)	Replication and Repair	DNA replication, recombination and repair	RecA/RadA recombinase	DNA repair and recombination protein RadA		http://www.ncbi.nlm.nih.gov/entrez/viewer.fcgi?db=protein&val=15897194	SSO0250
SSO0266	Transcription Factor E (TFE), TFIIE alpha subunit homolog (tfE)	-2.311	-2.232			-1.856	1.744e-05	7.8	10	21331	5.28	362	6	42	SSO0266	13813405	AAK40605.1	tfE	good	K	COG1675		"Transcription Factor E (TFE), TFIIE alphasubunit homolog (tfE)"	Transcription, RNA polymerase and transcriptionfactors	Transcription	Transcription initiation factor IIE, large subunit	Transcription Factor E (TFE), TFIIE alpha subunit homolog		http://www.ncbi.nlm.nih.gov/entrez/viewer.fcgi?db=protein&val=15897210	SSO0266
SSO0276	Hypothetical protein SSO0276	2.032					0.032	6.18	11	16504	7.82	246	8	34	SSO0276	13813416	AAK40614.1		needs confirm	K	COG1958		Hypothetical protein	snRNP homolog	Transcription	Small nuclear ribonucleoprotein	hypothetical protein SSO0276		http://www.ncbi.nlm.nih.gov/entrez/viewer.fcgi?db=protein&val=15897219	SSO0276
SSO0282	Thermosome beta subunit (ring complex beta subunit)	-2.677	-1.366		1.915		0.011	3.32	53, 69	60387	5.56	436	8	19	SSO0282	13813422	AAK40620.1	thsB	good	O	COG0459		Thermosome beta subunit(thermophilic factor 55)(ring complex beta subunit)(chaperonin beta subunit)(thsB)	Translation, Protein modification	Posttranslational modification, protein turnover, chaperones	Chaperonin GroEL (HSP60 family)	Thermosome beta subunit		http://www.ncbi.nlm.nih.gov/entrez/viewer.fcgi?db=protein&val=15897225	SSO0282
SSO0286	Hypothetical protein			2.193			0.0001117	ND	13, 43	42681	5.78	452	12	30	SSO0286	15897230	AAK40625.1		good	S	COG1980		Conserved hypothetical protein	Very similar to APE1109, MTH1686, PH0759, Ta1428,PAB1515, aq_1790, AF1442, MJ0299	Function unknown	Uncharacterized ACR	hypothetical protein		http://www.ncbi.nlm.nih.gov/entrez/viewer.fcgi?db=protein&val=15897230	SSO0286							very similar to alpha chain of Fructose 1,6 bisphosphotase S. tokodaii 85% similar Crystal str.
SSO0316	Superoxide dismutase	-1.997	-2.762	185.68	129.481		1.609e-06	4.33	14, 75	24228	6.71	218	5	27	SSO0316	4519171	AAK40652.1	sod	good	P	COG0605		Superoxide dismutase [Fe] (sod)	Cellular Processes, Detoxification	Inorganic ion transport and metabolism	Superoxide dismutase	Superoxide dismutase [Fe] (sod)	E.C.# 1.15.1.1	http://www.ncbi.nlm.nih.gov/entrez/viewer.fcgi?db=protein&val=15897257	SSO0316
SSO0342	LSU ribosomal protein L12AB (rpl12AB)				-2.013		0.03	ND	15	11284	4.84	210	7	61	SSO0342	13813484	AAK40672.1	rpl12AB	good	J	COG2058		LSU ribosomal protein L12AB (rpl12AB)	Translation, Ribosomal Proteins	Translation, ribosomal structure and biogenesis	Ribosomal protein L12E	LSU ribosomal protein L12AB (rpl12AB)		http://www.ncbi.nlm.nih.gov/entrez/viewer.fcgi?db=protein&val=15897277	SSO0342	sso03010 Ribosome
SSO0346	LSU ribosomal protein L11AB (rpl11AB)				-1.947		0.028	3.11	16	18512	9.22	136	6	23	SSO0346	13813487	AAK40675.1	rpl11AB	good	J	COG0080		LSU ribosomal protein L11AB (rpl11AB)	Translation, Ribosomal Proteins	Translation, ribosomal structure and biogenesis	Ribosomal protein L11	LSU ribosomal protein L11AB (rpl11AB)		http://www.ncbi.nlm.nih.gov/entrez/viewer.fcgi?db=protein&val=15897280	SSO0346	sso03010 Ribosome
SSO0349	Prefoldin subunit alpha					-2.037	0.0001323	4.44	17	16320	5.25	150	6	19	SSO0349	15897284	AAK40679.1		needs confirm	O	COG1730		Conserved hypothetical protein	Predicted prefoldin	Posttranslational modification, protein turnover, chaperones	Predicted prefoldin molecular chaperon	prefoldin subunit alpha		http://www.ncbi.nlm.nih.gov/entrez/viewer.fcgi?db=protein&val=15897284	SSO0349
SSO0363	Prolidase (Xaa-Pro dipeptidase) (pepQ)				-1.928	-2.647	1.689e-09	4.38	18	39684	5.74	164	3	9	SSO0363	13813507	AAK40693.1	pepQ	good	E	COG0006		Prolidase (Xaa-Pro dipeptidase) (pepQ)	Proteases	Amino acid transport and metabolism	Xaa-Pro aminopeptidase	Prolidase (pepQ)	E.C.# 3.4.12.9	http://www.ncbi.nlm.nih.gov/entrez/viewer.fcgi?db=protein&val=15897298	SSO0363
SSO0384	Threonyl-tRNA synthetase homolog (thrS-like)					1.781	4.592e-06	ND	19	45154	6.95	349	9	25	SSO0384	13813530	AAK40712.1	thrS-like	good	J	COG0441		Threonyl-tRNA synthetase homolog (thrS-like)	Translation, Aminoacyl tRNA synthetases	Translation, ribosomal structure and biogenesis	Threonyl-tRNA synthetase	Threonyl tRNA synthetase homolog	E.C.# 6.1.1.3	http://www.ncbi.nlm.nih.gov/entrez/viewer.fcgi?db=protein&val=15897317	SSO0384
SSO0411	SSU ribosomal protein				2.836		0.0007576	3.95	20	23706	9.58	121	3	15	SSO0411	13813563	AAK40739.1	rps6E	good	J	COG2125		SSU ribosomal protein S6E (rps6E)	Hit to one end of protein, other domains notrecognized; Translation, Ribosomal Proteins	Translation, ribosomal structure and biogenesis	Ribosomal protein S6E (S10)	30S ribosomal protein S6		http://www.ncbi.nlm.nih.gov/entrez/viewer.fcgi?db=protein&val=15897344	SSO0411	sso03010 Ribosome
SSO0569	prolyl (glutamyl) tRNA synthetase					1.72	5.179e-05	3.28	21	55852	6.83	200	5	11	SSO0569	6015904	AAK40884.1	proS	good	J	COG0442		Prolyl -tRNA synthetase (proS)	Translation, Aminoacyl tRNA synthetases	Translation, ribosomal structure and biogenesis	Prolyl-tRNA synthetase	prolyl tRNA synthetase	E.C.# 6.1.1.15	http://www.ncbi.nlm.nih.gov/entrez/viewer.fcgi?db=protein&val=15897489	SSO0569	sso00330 Arginine and proline metabolism	sso00970 Aminoacyl-tRNA biosynthesis
SSO0571	Glutamine amidotransferase, putative					1.815	0.004	3.93	22	21737	8.54	411	11	52	SSO0571	13813737	AAK40887.1		good	F	COG0311		"Glutamine amidotransferase, putative"	Close homology to imidazoleglycerol phosphatesynthase, subunit h, putative; Amino Acid Biosynthesis	Nucleotide transport and metabolism	Glutamine amidotransferase (possibly involved in histidine and purine	Glutamine amidotransferase, putative		http://www.ncbi.nlm.nih.gov/entrez/viewer.fcgi?db=protein&val=15897492	SSO0571
SSO0698	Ribosomal protein S5 (HMAS5)				2.836		0.0007576	2.64977	23	24200	9.48	99	4	34	SSO0698	6015778	AAK40999.1	rps5AB	good	J	COG0098		SSU ribosomal protein S5AB (rps5AB)	Translation, Ribosomal Proteins	Translation, ribosomal structure and biogenesis	Ribosomal protein S5	30S ribosomal protein S5P		http://www.ncbi.nlm.nih.gov/entrez/viewer.fcgi?db=protein&val=15897604	SSO0698	sso03010 Ribosome
SSO0730	Prefoldin beta subunit (GimC beta subunit)	-3.327	-4.22				0.0008235	5.56	24	14534	6.37	169	8	39	SSO0730	12230491	AAK41027.1		good	S	COG1382		Hypothetical protein		Function unknown	Uncharacterized ArCR	prefoldin subunit beta		http://www.ncbi.nlm.nih.gov/entrez/viewer.fcgi?db=protein&val=15897632	SSO0730
SSO0738	Proteasome alpha subunit (N-terminus)			185.68	129.481		4.974e-05	4.32	25	26629	5.69	123	2	10	SSO0738	6015738	AAK41034.1		good	O	COG0638		Proteasome subunit	Proteases	Posttranslational modification, protein turnover, chaperones	Proteasome protease subunit HslV	proteasome subunit alpha	E.C.# 3.4.99.46	http://www.ncbi.nlm.nih.gov/entrez/viewer.fcgi?db=protein&val=15897639	SSO0738
SSO0862	Thermosome subunit alpha			1.944		3.324	4.08e-05	3.85	26	59690	5.41	367	8	14	SSO0862	5930008	AAK41152.1	thsA	good	O	COG0459		Thermosome alpha subunit (thermophilic factor55) (ring complex alpha subunit)(chaperonin alpha subunit)(thsA)	Translation, Protein modification	Posttranslational modification, protein turnover, chaperones	Chaperonin GroEL (HSP60 family)	Thermosome alpha subunit		http://www.ncbi.nlm.nih.gov/entrez/viewer.fcgi?db=protein&val=15897757	SSO0862
SSO0883	Phosphoenolpyruvate synthase (ppsA) [2.7.9.2] %TIGR_NT02SS0943	-2.677	-1.366				0.011	5.35	27	88877	5.83	290	6	10	SSO0883	lcl|1043	AAK41168.1	ppsA-1	good	G	COG0574		Phosphoenolpyruvate synthase (ppsA-1)	Energy Metabolism, Glycolysis	Carbohydrate transport and metabolism	Phosphoenolpyruvate synthase	phosphoenolpyruvate synthase	E.C.# 2.7.9.2	http://www.ncbi.nlm.nih.gov/entrez/viewer.fcgi?db=protein&val=15897773	SSO0883	sso00620 Pyruvate metabolism	sso00720 Reductive carboxylate cycle (CO2 fixation)
SSO0905	D-3-phosphoglycerate dehydrogenase (serA-1)			2.019			0.001	5.04	28	33019	8.82	155	3	7	SSO0905	13814085	AAK41187.1	serA-1	good	E	COG0111		D-3-phosphoglycerate dehydrogenase (serA-1)	Amino Acid Biosynthesis, Histidine	Amino acid transport and metabolism	Phosphoglycerate dehydrogenase	D phosphoglycerate dehydrogenase	E.C.# 1.1.1.95	http://www.ncbi.nlm.nih.gov/entrez/viewer.fcgi?db=protein&val=15897792	SSO0905	sso00260 Glycine, serine and threonine metabolism
SSO0962	DNA binding protein SSO10b			-1.924			0.001	4.75	29	10967	10.33	166	6	32	SSO0962	15897841	AAK41236.1		good	K	COG1581		DNA binding protein SSO10b	Uncategorized	Function unknown	Uncharacterized ArCR	chromatin protein		http://www.ncbi.nlm.nih.gov/entrez/viewer.fcgi?db=protein&val=15897841	SSO0962
SSO1066	Molybdenum transport protein ModA related protein (modA)			1.834			7.983e-06	3.99	30	13330	9.02	244	7	43	SSO1066	13814255	AAK41329.1	modA	needs confirm	R	COG2005		Molybdenum transport protein ModA relatedprotein (modA)	Cofactor Biosynthesis, Molybdopterin	General function prediction only	N-terminal domain of molybdenum-binding protein ModE	Molybdenum transport protein		http://www.ncbi.nlm.nih.gov/entrez/viewer.fcgi?db=protein&val=15897934	SSO1066
SSO1082	Transcriptional regulator, marR family	2.032					0.032	16.14	31	18313	9.12	210	7	30	SSO1082	13814271	AAK41343.1		good	K	COG1846		"Transcriptional regulator, marR family,putative"	Transcription, RNA polymerase and transcriptionfactors	Transcription	Transcriptional regulators, MarR/EmrR family	Transcriptional regulator, marR family,putative		http://www.ncbi.nlm.nih.gov/entrez/viewer.fcgi?db=protein&val=15897948	SSO1082
SSO1098	Hypothetical protein SSO1098	(-2.017) (-5.747)	(-2.861) (-4.694)	-3.072	-3.995		1.048e-05	6.65	32	18257	6.45	52	4	18	SSO1098	15897961	AAK41356.1			S	COG4345		Conserved hypothetical protein				hypothetical protein		http://www.ncbi.nlm.nih.gov/entrez/viewer.fcgi?db=protein&val=15897961	SSO1098
SSO1108	Transcriptional regulator Lrs14			-1.924			0.001	6.04	33	14176	7.71	210	7	48	SSO1108	4378064	AAK41365.1			K	COG3355		Transcriptional regulator Lrs14	Transcription, RNA polymerase and transcriptionfactors			Transcriptional regulator Lrs14		http://www.ncbi.nlm.nih.gov/entrez/viewer.fcgi?db=protein&val=15897970	SSO1108
SSO1111	Acetyl-CoA synthetase TIGR_NT02SS1181			-2.03		-1.803	0.000843	5.48	34	17493	8.52	141	5	29	SSO1111	15897973	AAK41368.1		4 good	C	COG0437		Conserved hypothetical protein		Energy production and conversion	Fe-S-cluster-containing hydrogenase components 1	hypothetical protein		http://www.ncbi.nlm.nih.gov/entrez/viewer.fcgi?db=protein&val=15897973	SSO1111
SSO1129	Heterodisulfite reductase, subunit B (hdrB-1)					1.742	0.011	5.04	35	51124	7.05	225	5	17	SSO1129	13814319	AAK41383.1	hdrB-1	good	C	COG2048		"Heterodisulfite reductase, subunit B (hdrB-1)"	Energy Metabolism	Energy production and conversion	Heterodisulfide reductase subunit B	Heterodisulfite reductase, subunit B		http://www.ncbi.nlm.nih.gov/entrez/viewer.fcgi?db=protein&val=15897988	SSO1129
SSO1134	Heterodisulfide reductase subunit C (hdrC-2)				3.002	2.835	0.009	4.19	36	26111	6.24	169	4	25	SSO1134	15897991	AAK41386.1	hdrC-2	good	C	COG1150		Heterodisulfide reductase subunit C (hdrC-2)	Energy Metabolism	Energy production and conversion	Heterodisulfide reductase, subunit C	Heterodisulfide reductase subunit C		http://www.ncbi.nlm.nih.gov/entrez/viewer.fcgi?db=protein&val=15897991	SSO1134	sso00790 Folate biosynthesis
SSO1154	FkbR2, putative	-2.291	-1.938	-2.115	-1.821		8.336e-08	6.06	37	18656	8.61	102	2	11	SSO1154	lcl|1322	AAK41405.1		good	E	COG2030		FkbR2, putative	Resembles Monoamine oxidase regulatory protein;Regulation	Lipid transport and metabolism	Acyl dehydratase	Monoamine oxidase regulatory protein		http://www.ncbi.nlm.nih.gov/entrez/viewer.fcgi?db=protein&val=15898010	SSO1154
SSO1209	Carbon monoxide dehydrogenase, large chain (cutA-1)[or oxidoreductase TIGR_NT02SS1287]		-2.14				0.003	6.09	38	75202	5.39	887	18	30	SSO1209	13814405	AAK41457.1	cutA-1	good	R	COG1529		"Carbon monoxide dehydrogenase, large chain(cutA-1)"	Energy Metabolism	General function prediction only	Oxidoreductases related to 4-hydroxybenzoyl-CoA reductase	Carbon monoxide dehydrogenase	E.C.# 1.2.99.2	http://www.ncbi.nlm.nih.gov/entrez/viewer.fcgi?db=protein&val=15898062	SSO1209
SSO1442	CRISPR-associated regulatory protein, Csa2 family (csa2); hypothetical protein				1.88		0.019	ND	39	35264.6	6.2	233	5	26	SSO1442	15898280	AAK41675.1		good	S	COG1857	C	Conserved hypothetical protein		Function unknown	Uncharacterized ArCR	hypothetical protein		http://www.ncbi.nlm.nih.gov/entrez/viewer.fcgi?db=protein&val=15898280	SSO1442
SSO1443	CRISPR-associated protein, Csa5 family (csa5); Hypothetical protein			-3.835	-1.973		3.808e-06	ND	40	16477	8.71	160	4	27	SSO1443	13814670	AAK41676.1					C	Hypothetical protein				hypothetical protein		http://www.ncbi.nlm.nih.gov/entrez/viewer.fcgi?db=protein&val=15898281	SSO1443							similar to hypothetical protein SSO1996 86%; hypothetical protein ST2636 Sulfolobus tokodaii str. 7, 70%; CRISPR-associated protein, Csa5 family [Metallosphaera sedula DSM 5348]
SSO1865	Universal stress protein family; hypothetical protein	-2.291	-1.938	-2.115	-1.821		8.336e-08	6.67	41, 74	15216	7.88	239	5	37	SSO1865	15898657	AAK42052.1		good	T	COG0589		Conserved hypothetical protein		Signal transduction mechanisms	Universal stress protein UspA and related nucleotide-binding proteins	hypothetical protein		http://www.ncbi.nlm.nih.gov/entrez/viewer.fcgi?db=protein&val=15898657	SSO1865							Similar to universal stress proteins, The universal stress protein Usp is a small cytoplasmic bacterial protein whose expression is enhanced when the cell is exposed to stress agents, Usp enhances the rate of cell survival during prolonged exposure to suc
SSO1988	CRISPR-associated protein, TM1791.1 family; Hypothetical protein			-3.835	-1.973		3.808e-06	3.78	42	18134	8.65	278	6	35	SSO1988	13815266	AAK42178.1					F	Hypothetical protein	CRISPR/Cas system-associated protein Cmr5	Cmr5 family CRISPR-associated protein		hypothetical protein		http://www.ncbi.nlm.nih.gov/entrez/viewer.fcgi?db=protein&val=15898783	SSO1988
SSO2061	Acetyl-CoA acetyltransferase (acetoacetyl-CoA thiolase) (acaB-2)	-2.997	-2.076		4.619		4.08e-05	4.13	43	41628	5.4	175	4	15	SSO2061	13815347	AAK42245.1	acaB-2	good	I	COG0183		Acetyl-CoA C-acetyltransferase (acetoacetyl-CoAthiolase) (acaB-2)	Lipid metabolism	Lipid metabolism	Acetyl-CoA acetyltransferases	acetyl-CoA acetyl transferase	E.C.# 2.3.1.9 or [EC:2.3.1.16]	http://www.ncbi.nlm.nih.gov/entrez/viewer.fcgi?db=protein&val=15898850	SSO2061	sso00071 Fatty acid metabolism	sso00120 Bile acid biosynthesis	sso00280 Valine, leucine and isoleucine degradation	sso00362 Benzoate degradation via hydroxylation
SSO2156	Endonuclease IV-like protein				1.918		0.0004341	3.79	44	32166	5.79	380	9	33	SSO2156	7450747	AAK42332.1		good	L	COG0648		Endonuclease IV related protein	Replication and Repair	DNA replication, recombination and repair	Endonuclease IV	Endonuclease IV related protein		http://www.ncbi.nlm.nih.gov/entrez/viewer.fcgi?db=protein&val=15898937	SSO2156
SSO2205	3-oxoacyl-(acyl carrier protein) reductase (fabG-4)					1.722	0.009	4.92	45	26043	6.13	116	3	18	SSO2205	13815503	AAK42375.1	fabG-4	good	R	COG1028		3-oxoacyl-(acyl carrier protein) reductase(fabG-4)	Similarity with Ta0913, Ta0251, PAB1085, TM1724;Lipid metabolism	General function prediction only	Dehydrogenases with different specificities (related to short-chain a	3 CoA acetyltransferase	E.C.# 1.1.1.100	http://www.ncbi.nlm.nih.gov/entrez/viewer.fcgi?db=protein&val=15898980	SSO2205
SSO2276	3-oxoacyl-(acyl carrier protein) reductase (fabG-5)				1.963		0.001	3.85	46	28042	8.94	220	5	24	SSO2276	15899043	AAK42438.1	fabG-5	good	R	COG1028		3-oxoacyl-(acyl carrier protein) reductase(fabG-5)	Lipid metabolism	General function prediction only	Dehydrogenases with different specificities (related to short-chain a	3 oxoacyl (acyl carrier protein) reductase	E.C.# 1.1.1.100	http://www.ncbi.nlm.nih.gov/entrez/viewer.fcgi?db=protein&val=15899043	SSO2276	sso00061 Fatty acid biosynthesis
SSO2281	Bifunctional phosphoglucose/phosphomannose isomerase					1.781	4.592e-06	3.46	47	33121	6.95	431	13	39	SSO2281	15899048	AAK42443.1		needs confirm	G	COG0166		Conserved hypothetical protein	Similar to glucose-6-phosphate isomerase (aq_750)Aquifex aeolicus.	Carbohydrate transport and metabolism	Glucose-6-phosphate isomerase	hypothetical protein		http://www.ncbi.nlm.nih.gov/entrez/viewer.fcgi?db=protein&val=15899048	SSO2281
SSO2363	MoxR-like ATPases	-2.677	-1.366				0.011	3.84	48	43657	5.96	772	25	39	SSO2363	15899119	AAK42514.1		needs confirm	R	COG0714		Conserved hypothetical protein	Similar to APE1035	General function prediction only	MoxR-like ATPases	hypothetical protein		http://www.ncbi.nlm.nih.gov/entrez/viewer.fcgi?db=protein&val=15899119	SSO2363
SSO2364	Single-stranded DNA binding protein (SSB)				-1.74	-1.74	0.000843	ND	49	16128	9	228	8	45	SSO2364	13815667	AAK42515.1	SSB	good	L	COG1599		Single-stranded DNA binding protein (SSB)	Replication and Repair	DNA replication, recombination and repair	Predicted single-stranded DNA binding protein (homolog of replication	hypothetical protein		http://www.ncbi.nlm.nih.gov/entrez/viewer.fcgi?db=protein&val=15899120	SSO2364
SSO2368	O-succinylhomoserine (thiol)-lyase (cystathionine gamma-synthase) (metB)					1.781	4.592e-06	4.24	50	41432	7.14	315	9	24	SSO2368	15899124	AAK42519.1	metB	good	E	COG0626		O-succinylhomoserine (thiol)-lyase(cystathionine gamma-synthase) (metB)	Amino Acid Biosynthesis	Amino acid transport and metabolism	Cystathionine beta-lyases/cystathionine gamma-synthases	hypothetical protein	EC:2.5.1.48	http://www.ncbi.nlm.nih.gov/entrez/viewer.fcgi?db=protein&val=15899124	SSO2368	sso00271 Methionine metabolism	sso00272 Cysteine metabolism	sso00450 Selenoamino acid metabolism	sso00920 Sulfur metabolism
SSO2433	Carbon monoxide dehydrogenase, small chain (cutC-1)	-4	-2.88	-3.105	-2.562	-1.856	1.048e-05	3.29	51	19596	5.7	291	17	63	SSO2433	13815736	AAK42576.1	cutC-1	good	C	COG2080		"Carbon monoxide dehydrogenase, small chain(cutC-1)"	Energy Metabolism	Energy production and conversion	Predicted aldehyde dehydrogenases	Carbon monoxide dehydrogenase	E.C.# 1.2.99.2	http://www.ncbi.nlm.nih.gov/entrez/viewer.fcgi?db=protein&val=15899181	SSO2433	sso00680 Methane metabolism
SSO2434	Carbon monoxide dehydrogenase, medium chain. (cutB-1)			1.933	2.836		0.0007576	3.16	52	30724	9.21	283	15	35	SSO2434	13815737	AAK42577.1	cutB-1	good	R	COG1319		"Carbon monoxide dehydrogenase, medium chain.(cutB-1)"	Energy Metabolism	General function prediction only	FeS-containing oxidoreductases, xanthine dehydrogenase homologs	Carbon monoxide dehydrogenase	E.C.# 1.2.99.2	http://www.ncbi.nlm.nih.gov/entrez/viewer.fcgi?db=protein&val=15899182	SSO2434	sso00680 Methane metabolism
SSO2471	3-isopropylmalate dehydratase, large subunit (isopropylmalate isomerase)			1.961			0.008	3.29	53	45509	5.64	493	17	43	SSO2471	13815772	AAK42608.1	leuC	good	E	COG0065		"3-isopropylmalate dehydratase, large subunit(isopropylmalate isomerase) (alpha IPM isomerase) (IPMI)(leuC)"	Amino Acid Biosynthesis	Amino acid transport and metabolism	3-Isopropylmalate dehydratase large subunit	3 isopropylmalate dehydratase	E.C.# 4.2.1.33	http://www.ncbi.nlm.nih.gov/entrez/viewer.fcgi?db=protein&val=15899213	SSO2471	sso00290 Valine, leucine and isoleucine biosynthesis
SSO2482	Succinyl-CoA synthetase, alpha subunit (sucD)			2.778			0.027	3.46	54	27773	8.76	302	7	35	SSO2482	13815783	AAK42618.1	sucD	good	C	COG0074		"Succinyl-CoA synthetase, alpha subunit (sucD)"	Energy Metabolism	Energy production and conversion	Succinyl-CoA synthetase, alpha subunit	Succinyl CoA synthetase	E.C.# 6.2.1.5	http://www.ncbi.nlm.nih.gov/entrez/viewer.fcgi?db=protein&val=15899223	SSO2482	sso00020 Citrate cycle (TCA cycle)	sso00640 Propanoate metabolism	sso00660 C5-Branched dibasic acid metabolism	sso00720 Reductive carboxylate cycle (CO2 fixation)
SSO2483	Succinyl-CoA synthetase, beta subunit (sucC)	-2.677	-1.4		-1.928	-2.647	1.689e-09	ND	55	37388	5.57	614	22	37	SSO2483	13815784	AAK42619.1	sucC	good	C	COG0045		"Succinyl-CoA synthetase, beta subunit (sucC)"	Energy Metabolism	Energy production and conversion	Succinyl-CoA synthetase beta chain	Succinyl CoA synthetase	E.C.# 6.2.1.5	http://www.ncbi.nlm.nih.gov/entrez/viewer.fcgi?db=protein&val=15899224	SSO2483	sso00020 Citrate cycle (TCA cycle)	sso00640 Propanoate metabolism	sso00660 C5-Branched dibasic acid metabolism	sso00720 Reductive carboxylate cycle (CO2 fixation)
SSO2493	Lipase (lipP-1)			38.315	7.489		0.0006115	4.73	56	33584	5.51	280	6	20	SSO2493	13815796	AAK42629.1	lipP-1	good	I	COG0657		Lipase (lipP-1)	High similarity with psychrotroph Pseudomonas sp.strain B11 1 lipP gene; Lipid metabolism	Lipid metabolism	Acetyl esterase	Lipase (lipP1)	E.C.# 3.1.1.3	http://www.ncbi.nlm.nih.gov/entrez/viewer.fcgi?db=protein&val=15899234	SSO2493
SSO2511	Acyl-CoA dehydrogenase (acd-4)					1.815	0.004	4.24	57	41600	7.66	246	6	21	SSO2511	13815813	AAK42644.1	acd-4	good	I	COG1960		Acyl-CoA dehydrogenase (acd-4)	Lipid metabolism	Lipid metabolism	Acyl-CoA dehydrogenases	Acyl CoA dehydrogenase		http://www.ncbi.nlm.nih.gov/entrez/viewer.fcgi?db=protein&val=15899249	SSO2511	sso00120 Bile acid biosynthesis	sso00624 1- and 2-Methylnaphthalene degradation
SSO2536	NAD-dependent alcohol dehydrogenase					1.815	0.004	8.35	58	37830	7.05	171	4	16	SSO2536	728808	AAK42665.1	adh-10	good	R	COG1064		Alcohol dehydrogenase (Zn containing) (adh-10)	Energy Metabolism	General function prediction only	Zn-dependent alcohol dehydrogenases	Alcohol dehydrogenase	E.C.# 1.1.1.1	http://www.ncbi.nlm.nih.gov/entrez/viewer.fcgi?db=protein&val=15899270	SSO2536	sso00010 Glycolysis / Gluconeogenesis	sso00071 Fatty acid metabolism	sso00120 Bile acid biosynthesis	sso00350 Tyrosine metabolism	sso00561 Glycerolipid metabolism	sso00624 1- and 2-Methylnaphthalene degradation
SSO2569	Hypothetical protein				1.88		0.019	9.84	59	38548	6.14	130	5	18	SSO2569	13815873	AAK42696.1						Hypothetical protein				hypothetical protein		http://www.ncbi.nlm.nih.gov/entrez/viewer.fcgi?db=protein&val=15899301	SSO2569
SSO2588	INOSINE-5-MONOPHOSPHATE DEHYDROGENASE Putative (guaB)	-2.23	-2.478				3.182e-05	6.3	60	15686	7.74	255	7	40	SSO2588	13815891	AAK42712.1		good	R	COG0517		Hypothetical protein	Putative inosine 5 monophosphate dehydrogenase(guaB)	General function prediction only	CBS domains	hypothetical protein		http://www.ncbi.nlm.nih.gov/entrez/viewer.fcgi?db=protein&val=15899317	SSO2588
SSO2613	Peroxiredoxin, bacterioferritin comigratory protein homolog (bcp-4)			-1.961	-2.1	-2.009	0.0001809	4.5	61	17564	7.66	450	15	47	SSO2613	13815919	AAK42734.1	bcp-4	good	O	COG1225		"Peroxiredoxin, bacterioferritin comigratoryprotein homolog (bcp-4)"	Multicopy. Similar to SSO2255, SSO2071, SSO2121;Cellular Processes, Detoxification	Posttranslational modification, protein turnover, chaperones	Peroxiredoxins	Peroxiredoxin		http://www.ncbi.nlm.nih.gov/entrez/viewer.fcgi?db=protein&val=15899339	SSO2613
SSO2636	Carbon monoxide dehydrogenase, medium chain (cutB-2)			1.933			0.027	3	62	31033	9.3	352	11	25	SSO2636	13815948	AAK42757.1	cutB-2	good	R	COG1319		"Carbon monoxide dehydrogenase, medium chain.(cutB-2)"	Energy Metabolism	General function prediction only	FeS-containing oxidoreductases, xanthine dehydrogenase homologs	Carbon monoxide dehydrogenase	E.C.# 1.2.99.2	http://www.ncbi.nlm.nih.gov/entrez/viewer.fcgi?db=protein&val=15899362	SSO2636	sso00680 Methane metabolism
SSO2642	Rubrerythrin (rr)	-3.327	-4.22	-2.162			0.0008235	6.13	63, 64	16081	5.44	173	7	31	SSO2642	13815954	AAK42763.1	rr	good	C	COG1592		Rubrerythrin (rr)	Energy Metabolism	Energy production and conversion	Rubrerythrin	Rubrerythrin		http://www.ncbi.nlm.nih.gov/entrez/viewer.fcgi?db=protein&val=15899368	SSO2642							putative oxidative stress related rubrerythrin protein, Rubrerythrin domain is a nonheme iron binding domain found in many air-sensitive bacteria and archaea and member of a broad superfamily of ferritin-like diiron-carboxylate proteins. The homodimeric r
SSO2749	Conseved hypothetical protein	-2.677	-1.4				0.011	4.93	65	39523	5.41	199	6	21	SSO2749	15899464	AAK42859.1		needs confirm	S	COG1633		Conserved hypothetical protein		Function unknown	Uncharacterized ACR	hypothetical protein		http://www.ncbi.nlm.nih.gov/entrez/viewer.fcgi?db=protein&val=15899464	SSO2749
SSO2817	Electron transfer flavoprotein alpha and beta-subunit (etfAB/fixAB)				3.739		0.0002618	4.17	66	67271	6.11	705	15	29	SSO2817	13816170	AAK42928.1	etfAB/fixAB	good	C	COG2025		Electron transfer flavoprotein alpha andbeta-subunit (etfAB/fixAB)	FixA-fixB homolog; Energy Metabolism, Electrontransport	Energy production and conversion	Electron transfer flavoprotein alpha-subunit	Electron transfer flavoprotein alpha andbeta		http://www.ncbi.nlm.nih.gov/entrez/viewer.fcgi?db=protein&val=15899533	SSO2817
SSO2850	ABC transporter, ATP binding protein (glucose)					1.781	4.592e-06	3.54	67	39089	7.82	241	6	22	SSO2850	13816208	AAK42960.1		good	G	COG3839		"ABC transporter, ATP binding protein (glucose)"	Transport possibly COG1130	Carbohydrate transport and metabolism	ABC-type sugar transport system, ATPase component	ABC transporter, ATP binding protein		http://www.ncbi.nlm.nih.gov/entrez/viewer.fcgi?db=protein&val=15899565	SSO2850	sso02010 ABC transporters - General
SSO2878	Alcohol dehydrogenase (Zn containing) (adh-13)			2.019			0.001	7.18	68	34140	8.85	169	8	22	SSO2878	13816237	AAK42983.1	adh-13	check: MH	R	COG1064		Alcohol dehydrogenase (Zn containing) (adh-13)	Energy Metabolism	General function prediction only	Zn-dependent alcohol dehydrogenases	Alcohol dehydrogenase (Zn containing)	E.C.# 1.1.1.1	http://www.ncbi.nlm.nih.gov/entrez/viewer.fcgi?db=protein&val=15899588	SSO2878	sso00010 Glycolysis / Gluconeogenesis	sso00071 Fatty acid metabolism	sso00120 Bile acid biosynthesis	sso00350 Tyrosine metabolism	sso00561 Glycerolipid metabolism	sso00624 1- and 2-Methylnaphthalene degradation
SSO3000	Thermosome gamma subunit (ring complex gamma subunit)	-2.28				-2.059	0.035	3.91	69	59235	5.52	338	8	15	SSO3000	13816388	AAK43104.1	thsC	good	O	COG0459		Thermosome gamma subunit (thermophilic factor55) (ring complex gamma subunit)(chaperonin gamma subunit)(thsC)	Translation, Protein modification	Posttranslational modification, protein turnover, chaperones	Chaperonin GroEL (HSP60 family)	Thermosome gamma subunit		http://www.ncbi.nlm.nih.gov/entrez/viewer.fcgi?db=protein&val=15899709	SSO3000
SSO3155	Tryptophan repressor binding protein (wrbA)					1.816	1.609e-06	5.14	70	21805	6.97	88	3	10	SSO3155	13816585	AAK43256.1	wrbA	good	R	COG0655		Tryptophan repressor binding protein (wrbA)	Transcription	General function prediction only	Multimeric flavodoxin WrbA	Tryptophan repressor binding protein		http://www.ncbi.nlm.nih.gov/entrez/viewer.fcgi?db=protein&val=15899861	SSO3155
SSO3195	Fructokinase			2.787	2.776		0.0002981	3.71	71	34967	5.84	434	13	39	SSO3195	13816631	AAK43293.1		good	G	COG0524		Fructokinase	Energy Metabolism, Sugar metabolism	Carbohydrate transport and metabolism	Sugar kinases, ribokinase family	Fructokinase	E.C.# 2.7.1.4	http://www.ncbi.nlm.nih.gov/entrez/viewer.fcgi?db=protein&val=15899898	SSO3195	sso00051 Fructose and mannose metabolism	sso00500 Starch and sucrose metabolism
SSO5522	Regulatory protein, AsnC family	2.032					0.032	6.37	72	9390	6.26	54	1	13	SSO5522	13813398	AAK40598.1		good	K	COG1522		"Regulatory protein, AsnC family, putative"	Transcription, RNA polymerase and transcriptionfactors	Transcription	Transcriptional regulators, Lrp family	Regulatory protein, AsnC family, putative		http://www.ncbi.nlm.nih.gov/entrez/viewer.fcgi?db=protein&val=15897203	SSO5522

## Sheet: Table S2_pathways table
Table S2: Sulfolobus pathways
SSO pathways (33)	SSO #
1- and 2-Methylnaphthalene degradation	2878 (36)	2536 (72)	2511 (72)
Glycolysis / Gluconeogenesis	2878 (36)	2536 (72)
Valine, leucine and isoleucine biosynthesis	2471 (36)
Tyrosine metabolism	2878 (36)	2536 (72)
Glycerolipid metabolism	2878 (36)	2536 (72)
Folate biosynthesis	1134 (48, 72)
Aminoacyl-tRNA biosynthesis	173 (72)	569 (72)
ABC transporters - General		2850 (72)
Starch and sucrose metabolism	3195 (36, 48)
Glyoxylate and dicarboxylate metabolism
Carbon fixation
Fatty acid biosynthesis	2276 (48)
Pyrimidine metabolism	231 (48)
Alanine and aspartate metabolism	173 (72)
Glycine, serine and threonine metabolism	905 (36)
Methionine metabolism	2368 (72)
Cysteine metabolism	2368 (72)
Arginine and proline metabolism	569 (72)
Selenoamino acid metabolism	2368 (72)
Pantothenate and CoA biosynthesis
Sulfur metabolism	2368 (72)
Pyruvate metabolism *	883 (12,24)
Fatty acid metabolism *	2061 (12, 24)(48)	2536 (72)	2878 (36)
Bile acid biosynthesis *	2061 (12, 24)(48)	2536 (72)	2878 (36)	2511 (72)
Fructose and mannose metabolism *	207 (12, 24)(36, 48, 72)	3195 (36, 48)
Valine, leucine and isoleucine degradation *	2061 (12, 24)(48)
Benzoate degradation via hydroxylation *	2061 (12, 24)(48)
Citrate cycle (TCA cycle)	2483 (12, 24, 48, 72)	2482 (36)
Ribosome		91 (48)	342 (48)	346 (48)	411(48)	698 (48)
Propanoate metabolism	2482 (36)	2483 (12, 24, 48, 72)
C5-Branched dibasic acid metabolism	2482 (36)	2483 (12, 24, 48, 72)
Methane metabolism	2636 (36)	2434 (36, 48)	2433 (12,24,36,48,72)
Reductive carboxylate cycle (CO2 fixation)		2482 (36)	2483 (12, 24, 48, 72)	883 (12,24)
Numbers in parenthesis designate time points (hpi). Red (Up Regulated), Blue (Down Regulated).

## Sheet: Table S3_phosphorylated protein
Table S3: Identified proteins from phospho-stained spots.
Spot #	SSO #	Protein name	Protein score	MW	pI	peptides	% coverage	Protein GI	locus_tag	COG	Comment	Enzyme Nomenclature
1, 2	SSO0316_288-339	superoxide dismutase (Fe/Mn) [3 spots(+), 2 spots (-)]**	552	24228	6.71	12	48	gi|15897257	AAK40652	COG0605	Cellular Processes, Detoxification	1.15.1.1
3	SSO2353	Geranylgeranyl hydrogenase, putative Y	494	45037	6.93	11	41	gi|15899110	AAK42505	COG0644	Monooxygenase, Lipid metabolism
4, 5, 6	SSO0417	Phosphonopyruvate decarboxylase (EC 5.4.2.1)	455	45209	6.85	9	28	gi|13813571	AAK40745	COG3635	Metalloenzyme superfamily, Cellular Processes
7	SSO0530	Serine hydroxymethyltransferase (glyA)	597	48535	6.22	13	40	gi|13813692	AAK40850	COG0112	Amino Acid Biosynthesis, Serine	2.1.2.1
	SSO0755	S-adenosyl-L-homocysteine hydrolase (ahcY)	458	48964	7.11	7	26	gi|13813924	AAK41050	COG0499	Amino Acid Biosynthesis, Aspartate	3.3.1.1	S-adenosyl-L-homocysteine hydrolase (AdoHycase) catalyzes the hydrolysis of S-adenosyl-L-homocysteine (AdoHyc) to form adenosine (Ado) and homocysteine (Hcy)
8	SSO0530	Serine hydroxymethyltransferase (glyA)	535	48535	6.22	13	40	gi|13813692	AAK40850	COG0112	Amino Acid Biosynthesis, Serine	2.1.2.1
	SSO0755	S-adenosyl-L-homocysteine hydrolase (ahcY)	412	48964	7.11	7	26	gi|13813924	AAK41050	COG0499	Amino Acid Biosynthesis, Aspartate	3.3.1.1	S-adenosyl-L-homocysteine hydrolase (AdoHycase) catalyzes the hydrolysis of S-adenosyl-L-homocysteine (AdoHyc) to form adenosine (Ado) and homocysteine (Hcy)
9	SSO2450	TATA binding protein (TBP)-interacting protein (TIP49-like)	417	53283	7.67	9	37	gi|13815753	AAK42590	COG1224	Transcription		E. coli ruvB and eucaryotic TIP49 homolog.;
	SSO0530	Serine hydroxymethyltransferase (glyA)	247	48535	6.22	13	40	gi|13813692	AAK40850	COG0112	Amino Acid Biosynthesis, Serine	2.1.2.1
	SSO0755	S-adenosyl-L-homocysteine hydrolase (ahcY)	240	48964	7.11	7	26	gi|13813924	AAK41050	COG0499	Amino Acid Biosynthesis, Aspartate	3.3.1.1	S-adenosyl-L-homocysteine hydrolase (AdoHycase) catalyzes the hydrolysis of S-adenosyl-L-homocysteine (AdoHyc) to form adenosine (Ado) and homocysteine (Hcy)
10, 11	SSO0286	hypothetical protein SSO0286 [36h (+)]**	323	42681	5.78	7	27	gi|13813429	AAK40625		Protein of unknown function DUF100; pfam01950		93% Similar to Chain A, Crystal Structure Of Fructose-1,6-Bisphosphatase, Very similar to APE1109, MTH1686, PH0759, Ta1428,PAB1515, aq_1790, AF1442, MJ0299
12	SSO0768	activator 1, replication factor C, small subunit	779	37774	5.69	27	45	gi|13813941	AAK41065	COG0470	Replication and Repair		Replication and Repair, AA-superfamily of ATPases associated with a wide variety of cellular activities, including membrane fusion, proteolysis, and DNA replication
13	SSO0192	glutaredoxin-like protein, putative	461	26358	4.7	10	38	gi|13813328	AAK40538		Energy Metabolism		PfPDO_like_N and TRX_GRX_like
14	SSO0713	LSU 50S ribosomal protein L22AB (rpl22AB) Y	90	18172	9.83	2	14	gi|13813883	AAK41013		Translation, Ribosomal Proteins
15	SSO0342	50S ribosomal protein L12AB [48h(-)]**	259	11284	4.84	7	44	gi|13813484	AAK40672	COG2058	Translation, ribosomal structure and biogenesis
16	SSO2867	Hypothetical protein SSO2867	197	13413	6.56	6	49	gi|13816225	AAK42974	COG3370	Uncharacterized protein conserved in archaea
17	SSO5522_31-93	Regulatory protein, AsnC family, putative [12h(+)]**	186	9390	6.26	2	37	gi|13813398	AAK40598	COG1522	Transcription, RNA polymerase and transcription factors
18	SSO1865	Universal Stress Protein [ 2 spots,12-48h (-)]**	232	15216	7.88	4	27	gi|13815118	AAK42052.1	COG0589	Universal stress protein family		Usp is a small cytoplasmic bacterial protein whose expression is enhanced when the cell is exposed to stress agents. Usp enhances the rate of cell survival during prolonged exposure to such conditions
** Found among the 71 regulated proteins
Y Found only in virus infected cells

## Sheet: Table S4 ABPP identified protei
Table S4: Identifed ABPP labeled proteins
Spot #	Probe	Protein name	locus name	mass (Da)	gi	Function	Conserved domain information
1	CASPASE	4-aminobutyrate aminotransferase (gabT-2)[2.6.1.19]	SSO3211	46493	GI:15899912	catalyzes the formation of succinate semialdehyde and glutamate from 4-aminobutanoate and 2-oxoglutarate	Acetyl ornithine aminotransferase family. This family belongs to pyridoxal phosphate (PLP)-dependent aspartate aminotransferase superfamily (fold I). The major groups in this CD correspond to ornithine aminotransferase, acetylornithine aminotransferase, alanine-glyoxylate aminotransferase, dialkylglycine decarboxylase, 4-aminobutyrate aminotransferase, beta-alanine-pyruvate aminotransferase, aden…
2	CASPASE	Thermosome alpha subunit (thermophilic factor 55) (ring complex alpha subunit)	SSO0862	59638	gi:15897757	Translation, Protein modification	thermosome, various subunits, archaeal; Thermosome is the name given to the archaeal rather than eukaryotic form of the group II chaperonin (counterpart to the group I chaperonin, GroEL/GroES, in bacterial), a torroidal, ATP-dependent molecular chaperone that assists in the folding or refolding of nascent or denatured proteins. Various homologous subunits, one to five per archaeal genome, may be …
2	CASPASE	3-hydroxyacyl-CoA dehydrogenase (hbd-1) [1.1.1.157]	SSO2996	43138	GI:13816386	Lipid metabolism	Rossmann-fold NAD(P)(+)-binding proteins; A large family of proteins that share a Rossmann-fold NAD(P)H/NAD(P)(+) binding (NADB) domain. The NADB domain is found in numerous dehydrogenases of metabolic pathways such as glycolysis, and many other redox enzymes. NAD binding involves numerous hydrogen-bonds and van der Waals contacts, in particular H-bonding of residues in a turn between the first s…
3	CASPASE	Citryl-CoA lyase beta subunit homolog (citE) [Sulfolobus solfataricus P2]	SSO1254	30601	gi:15898098	Energy Metabolism	Pyruvate kinase (PK): Large allosteric enzyme that regulates glycolysis through binding of the substrate, phosphoenolpyruvate, and one or more allosteric effectors. Like other allosteric enzymes, PK has a high substrate affinity R state and a low affinity T state. PK exists as several different isozymes, depending on organism and tissue type. In mammals, there are four PK isozymes: R, found in re…
3	CASPASE	CRISPR-associated RAMP protein, Cmr4 family	SSO1514	29854	gi:261602917	host defense	CRISPR/Cas system-associated RAMP superfamily protein Cmr4; CRISPR (Clustered Regularly Interspaced Short Palindromic Repeats) and associated Cas proteins comprise a system for heritable host defense by prokaryotic cells against phage and other foreign DNA; RAMP superfamily protein; This protein is a subunit of Cmr complex
3	CASPASE	hypothetical protein	SSO1960	35059	gi|13815233		Band_7_5, A subgroup of the band 7 domain of flotillin (reggie) like proteins. This subgroup contains proteins similar to stomatin, prohibitin, flotillin, HlfK/C and podicin. Many of these band 7 domain-containing proteins are lipid raft-associated. cd03408. Individual proteins of this band 7 domain family may cluster to form membrane microdomains which may in turn recruit multiprotein complexes.…
4	CASPASE	Thiosulfate sulfurtransferase (cysA-2)	SSO1817	33634	gi|13815075	Central Intermediary Metabolism, Sulfur	Thiosulfate sulfurtransferase (TST), C-terminal, catalytic domain. TST contains 2 copies of the Rhodanese Homology Domain; this is the second repeat. Only the second repeat contains the catalytically active Cys residue; cd01449"
5	CASPASE	adenosylhomocysteinase (ahcY) [3.3.1.1]	SSO0755	48907	GI:13813924	Amino Acid Biosynthesis, Aspartate. catalyzes the hydrolysis of S-adenosyl-L-homocysteine (AdoHyc) to form adenosine (Ado) and homocysteine (Hcy)	S-adenosyl-L-homocysteine hydrolase (AdoHycase) catalyzes the hydrolysis of S-adenosyl-L-homocysteine (AdoHyc) to form adenosine (Ado) and homocysteine (Hcy). The equilibrium lies far on the side of AdoHyc synthesis, but in nature the removal of Ado and Hyc is sufficiently fast, so that the net reaction is in the direction of hydrolysis. Since AdoHyc is a potent inhibitor of S-adenosyl-L-methioni…
5	CASPASE	TATA binding protein (TBP)-interacting protein (TIP49-like), putative	SSO2450	53169	GI:13815753	Transcription; E. coli ruvB and eucaryotic TIP49 homolog.	The AAA+ (ATPases Associated with a wide variety of cellular Activities) superfamily represents an ancient group of ATPases belonging to the ASCE (for additional strand, catalytic E) division of the P-loop NTPase fold. The ASCE division also includes ABC RecA-like, VirD4-like, PilT-like, and SF1/2 helicases. Members of the AAA+ ATPases function as molecular chaperons, ATPase subunits of proteases…
6	CASPASE	5-oxoprolinase (ATP-hydrolyzing) [Sulfolobus solfataricus 98/2], N-methylhydantoinase B (huyB-1), AgaG protein, putative [3.5.2.14]	SSO1662	63357	.gi:13814910	Amino Acid Biosynthesis	N-methylhydantoinase B/acetone carboxylase, alpha subunit [Amino acid transport and metabolism / Secondary metabolites biosynthesis, transport, and catabolism]; COG0146"
7	HYDROLASE	superoxide dismutase (EC 1.15.1.1) (Fe/Mn)	SSO0316	24228	gi|13813460	Cellular Processes, Detoxification	Iron/manganese superoxide dismutases, C-terminal domain; superoxide dismutases (SODs) catalyze the conversion of superoxide radicals to hydrogen peroxide and molecular oxygen. Three evolutionarily distinct families of SODs are known, of which the Mn/Fe-binding family is one. In humans, there is a cytoplasmic Cu/Zn SOD, and a mitochondrial Mn/Fe SOD. C-terminal domain is a mixed alpha/beta fold.
8	HYDROLASE	glyceraldehyde 3-phosphate dehydrogenase (gap) [1.2.1.12]	SSO0528	37727	GI:738459	Glyceraldehyde 3-phosphate dehydrogenase	Glyceraldehyde 3-phosphate dehydrogenase, C-terminal domain; GAPDH is a tetrameric NAD-binding enzyme involved in glycolysis and glyconeogenesis. C-terminal domain is a mixed alpha/antiparallel beta fold.
8	HYDROLASE	superoxide dismutase (EC 1.15.1.1) (Fe/Mn)	SSO0316	24228	gi|13813460	Cellular Processes, Detoxification	Iron/manganese superoxide dismutases, C-terminal domain; superoxide dismutases (SODs) catalyze the conversion of superoxide radicals to hydrogen peroxide and molecular oxygen. Three evolutionarily distinct families of SODs are known, of which the Mn/Fe-binding family is one. In humans, there is a cytoplasmic Cu/Zn SOD, and a mitochondrial Mn/Fe SOD. C-terminal domain is a mixed alpha/beta fold.
8	HYDROLASE	ferredoxin oxidoreductase, alpha subunit [1.2.7.1]	SSO2815	70184	gi|13816165	Energy Metabolism	Pyrimidine (PYR) binding domain of pyruvate ferredoxin oxidoreductase (PFOR), indolepyruvate ferredoxin oxidoreductase alpha subunit (IOR-alpha), and related proteins.; Thiamine pyrophosphate (TPP family), pyrimidine (PYR) binding domain, of pyruvate ferredoxin oxidoreductase (PFOR), indolepyruvate ferredoxin oxidoreductase (IOR) alpha subunit (IOR-alpha), and related proteins, subfamily. The PYR…
9	HYDROLASE	Acetyl-CoA C-acetyltransferase (acetoacetyl-CoA thiolase) (acaB-2)	SSO2061	41571	GI:15898850		Catalyzes the synthesis of acetoacetyl coenzyme A from two molecules of acetyl coenzyme A. It can also act as a thiolase, catalyzing the reverse reaction and generating two-carbon units from the four-carbon product of fatty acid oxidation
9	HYDROLASE	Muconate cycloisomerase related protein	SSO3198	44701	GI:15899900	Central Intermediary Metabolism	Mandelate racemase (MR)-like subfamily of the enolase superfamily. Enzymes of this subgroup share three conserved carboxylate ligands for the essential divalent metal ion (usually Mg2+), two aspartates and a glutamate, and conserved catalytic residues
12	HYDROLASE	ferredoxin oxidoreductase, alpha subunit [1.2.7.1]	SSO2815	70184	gi|13816165	Energy Metabolism	Pyrimidine (PYR) binding domain of pyruvate ferredoxin oxidoreductase (PFOR), indolepyruvate ferredoxin oxidoreductase alpha subunit (IOR-alpha), and related proteins.; Thiamine pyrophosphate (TPP family), pyrimidine (PYR) binding domain, of pyruvate ferredoxin oxidoreductase (PFOR), indolepyruvate ferredoxin oxidoreductase (IOR) alpha subunit (IOR-alpha), and related proteins, subfamily. The PYR…
13	HYDROLASE	Glutamyl-tRNA -Gln amidotransferase, subunit B (gatB-1)	SSO0232	52304	gi:13813371	Translation, .tRNAs	GatB domain; This domain is found in GatB. It is about 140 amino acid residues long. This domain is found at the C terminus of GatB, which transamidates Glu-tRNA to Gln-tRNA.
13	HYDROLASE	N-methylhydantoinase A related protein (huyA-like)	SSO1668	57585	gi:13814916	Amino Acid Biosynthesis	Hydantoinase/oxoprolinase; This family includes the enzymes hydantoinase and oxoprolinase EC:3.5.2.9. Both reactions involve the hydrolysis of 5-membered rings via hydrolysis of their internal imide bonds.
14	HYDROLASE	serine hydroxymethyltransferase, putative [2.1.2.1]	SSO0530	48478	GI:15897455	catalyzes the reaction of glycine with 5,10-methylenetetrahydrofolate to form L-serine and tetrahydrofolate	Serine-glycine hydroxymethyltransferase (SHMT). This family belongs to pyridoxal phosphate (PLP)-dependent aspartate aminotransferase superfamily (fold I). SHMT carries out interconversion of serine and glycine; it catalyzes the transfer of hydroxymethyl group of N5, N10-methylene tetrahydrofolate to glycine resulting in the formation of serine and tetrahydrofolate. Both eukaryotic and prokaryoti…
14	HYDROLASE	S-adenosylhomocysteine hydrolase [3.3.1.1]	SSO0755	48907	gi|13813924	catalyzes the hydrolysis of S-adenosyl-L-homocysteine (AdoHyc) to form adenosine (Ado) and homocysteine (Hcy)	S-adenosyl-L-homocysteine hydrolase (AdoHycase) catalyzes the hydrolysis of S-adenosyl-L-homocysteine (AdoHyc) to form adenosine (Ado) and homocysteine (Hcy). The equilibrium lies far on the side of AdoHyc synthesis, but in nature the removal of Ado and Hyc is sufficiently fast, so that the net reaction is in the direction of hydrolysis. Since AdoHyc is a potent inhibitor of S-adenosyl-L-methioni…
14	HYDROLASE	Conserved hypothetical protein SP2, 2-methylcitrate dehydratase [Sulfolobus solfataricus 98/2]	SSO2586	48641	gi:261601075	2-methylcitrate dehydratase	MmgE/PrpD family; This family includes 2-methylcitrate dehydratase EC:4.2.1.79 (PrpD) that is required for propionate catabolism. It catalyzes the third step of the 2-methylcitric acid cycle.
14	HYDROLASE	Conserved hypothetical protein SP2, 2-methylcitrate dehydratase [Sulfolobus solfataricus 98/2]	SSO2586	48641	GI:261601075	2-methylcitrate dehydratase	MmgE/PrpD family; This family includes 2-methylcitrate dehydratase EC:4.2.1.79 (PrpD) that is required for propionate catabolism. It catalyzes the third step of the 2-methylcitric acid cycle.
15	PHOSPHATASE	N-methylhydantoinase B (huyB-1), AgaG protein, putative [3.5.2.14], 5-oxoprolinase (ATP-hydrolyzing) [Sulfolobus solfataricus 98/2]	SSO1662	63357	.gi:13814910	Amino Acid Biosynthesis	N-methylhydantoinase B/acetone carboxylase, alpha subunit [Amino acid transport and metabolism / Secondary metabolites biosynthesis, transport, and catabolism]; COG0146"
16	PHOSPHATASE	Acetyl-CoA synthetase (acetate-CoA ligase) (acsA-9) [Protein Kinases, catalytic domain]	SSO2863	75752	GI:13816221	Lipid metabolism	AMP-binding enzyme;
17	PHOSPHATASE	3-hydroxyacyl-CoA dehydrogenase (hbd-10) [Crotonase/Enoyl-Coenzyme A (CoA) hydratase]	SSO2514	72993	gi|13815814	Lipid metabolism
18	PHOSPHATASE	Elongation factor 1-alpha (elongation factor tu)	SSO0216	48459	gi|13813351	Translation, Translation factor	Elongation Factor 1-alpha (EF1-alpha) protein family; EF1 is responsible for the GTP-dependent binding of aminoacyl-tRNAs to the ribosomes. EF1 is composed of four subunits: the alpha chain which binds GTP and aminoacyl-tRNAs, the gamma chain that probably plays a role in anchoring the complex to other cellular components and the beta and delta (or beta') chains. This subfamily is the alpha subun…
19	PHOSPHATASE	CBS domain protein, putative [1.6.5.-], centromere protein E, 312kDa [Homo sapiens]	SSO0029	43406	GI:13813159	General function prediction only	The CBS domain, named after human CBS, is a small domain originally identified in cystathionine beta-synthase and is subsequently found in a wide range of different proteins. CBS domains usually occur in tandem repeats. They associate to form a so-called Bateman domain or a CBS pair based on crystallographic studies in bacteria. The CBS pair was used as a basis for this cd hierarchy since the hum…
20	PHOSPHATASE	Tyrosyl-tRNA synthetase (Tyrosine--tRNA ligase) (TyrRS)	SSO0078	41793	GI:15897044	Translation, Aminoacyl tRNA synthetases catalyzes the formation of tyrosyl-tRNA(Tyr) from tyrosine and tRNA(Tyr)	catalytic core domain of tyrosinyl-tRNA synthetase; Tyrosinyl-tRNA synthetase (TyrRS) catalytic core domain. TyrRS is a homodimer which attaches Tyr to the appropriate tRNA. TyrRS is a class I tRNA synthetases, so it aminoacylates the 2'-OH of the nucleotide at the 3' end of the tRNA. The core domain is based on the Rossman fold and is responsible for the ATP-dependent formationof the enzyme boun…
22	PHOSPHATASE	superoxide dismutase (EC 1.15.1.1) (Fe/Mn)	SSO0316	24228	gi|13813460	Cellular Processes, Detoxification	Iron/manganese superoxide dismutases, C-terminal domain; superoxide dismutases (SODs) catalyze the conversion of superoxide radicals to hydrogen peroxide and molecular oxygen. Three evolutionarily distinct families of SODs are known, of which the Mn/Fe-binding family is one. In humans, there is a cytoplasmic Cu/Zn SOD, and a mitochondrial Mn/Fe SOD. C-terminal domain is a mixed alpha/beta fold.
23	PHOSPHATASE	serine hydroxymethyltransferase, putative [2.1.2.1]	SSO0530	48478	GI:15897455	catalyzes the reaction of glycine with 5,10-methylenetetrahydrofolate to form L-serine and tetrahydrofolate	Serine-glycine hydroxymethyltransferase (SHMT). This family belongs to pyridoxal phosphate (PLP)-dependent aspartate aminotransferase superfamily (fold I). SHMT carries out interconversion of serine and glycine; it catalyzes the transfer of hydroxymethyl group of N5, N10-methylene tetrahydrofolate to glycine resulting in the formation of serine and tetrahydrofolate. Both eukaryotic and prokaryoti…
23	PHOSPHATASE	S-adenosylhomocysteine hydrolase [3.3.1.1]	SSO0755	48907	gi|13813924	catalyzes the hydrolysis of S-adenosyl-L-homocysteine (AdoHyc) to form adenosine (Ado) and homocysteine (Hcy)	S-adenosyl-L-homocysteine hydrolase (AdoHycase) catalyzes the hydrolysis of S-adenosyl-L-homocysteine (AdoHyc) to form adenosine (Ado) and homocysteine (Hcy). The equilibrium lies far on the side of AdoHyc synthesis, but in nature the removal of Ado and Hyc is sufficiently fast, so that the net reaction is in the direction of hydrolysis. Since AdoHyc is a potent inhibitor of S-adenosyl-L-methioni…
23	PHOSPHATASE	Conserved hypothetical protein SP2, 2-methylcitrate dehydratase [Sulfolobus solfataricus 98/2]	SSO2586	48641	gi:261601075	2-methylcitrate dehydratase	MmgE/PrpD family; This family includes 2-methylcitrate dehydratase EC:4.2.1.79 (PrpD) that is required for propionate catabolism. It catalyzes the third step of the 2-methylcitric acid cycle.
24	PHOSPHATASE	serine hydroxymethyltransferase, putative [2.1.2.1]	SSO0530	48478	GI:15897455	catalyzes the reaction of glycine with 5,10-methylenetetrahydrofolate to form L-serine and tetrahydrofolate	Serine-glycine hydroxymethyltransferase (SHMT). This family belongs to pyridoxal phosphate (PLP)-dependent aspartate aminotransferase superfamily (fold I). SHMT carries out interconversion of serine and glycine; it catalyzes the transfer of hydroxymethyl group of N5, N10-methylene tetrahydrofolate to glycine resulting in the formation of serine and tetrahydrofolate. Both eukaryotic and prokaryoti…
24	PHOSPHATASE	S-adenosylhomocysteine hydrolase [3.3.1.1]	SSO0755	48907	gi|13813924	catalyzes the hydrolysis of S-adenosyl-L-homocysteine (AdoHyc) to form adenosine (Ado) and homocysteine (Hcy)	S-adenosyl-L-homocysteine hydrolase (AdoHycase) catalyzes the hydrolysis of S-adenosyl-L-homocysteine (AdoHyc) to form adenosine (Ado) and homocysteine (Hcy). The equilibrium lies far on the side of AdoHyc synthesis, but in nature the removal of Ado and Hyc is sufficiently fast, so that the net reaction is in the direction of hydrolysis. Since AdoHyc is a potent inhibitor of S-adenosyl-L-methioni…
24	PHOSPHATASE	Conserved hypothetical protein SP2, 2-methylcitrate dehydratase [Sulfolobus solfataricus 98/2]	SSO2586	48641	gi:261601075	2-methylcitrate dehydratase	MmgE/PrpD family; This family includes 2-methylcitrate dehydratase EC:4.2.1.79 (PrpD) that is required for propionate catabolism. It catalyzes the third step of the 2-methylcitric acid cycle.
25	PHOSPHATASE	N-acetyl-gamma-glutamyl-phosphate reductase (argC), putative [1.2.1.38]	SSO0155	38661	gi|13813285	arginine and lysine biosynthetic pathways	catalyzes the reduction of N-acetyl-5-glutamyl phosphate to N-acetyl-L-glutamate 5-semialdehyde in arginine biosynthesis and the reduction of N-acetyl-gamma-aminoadipyl-phosphate to N-acetyl-L-aminoadipate-biosynthesis; involved in both the arginine and lysine semialdehyde in lysine biosynthetic pathways; lysine is produced via the AAA pathway, lysine from alpha-aminoadipate.
26	PHOSPHATASE	Elongation factor 1-alpha (elongation factor tu)	SSO0216	48459	gi|13813351	Translation, Translation factor	Elongation Factor 1-alpha (EF1-alpha) protein family; EF1 is responsible for the GTP-dependent binding of aminoacyl-tRNAs to the ribosomes. EF1 is composed of four subunits: the alpha chain which binds GTP and aminoacyl-tRNAs, the gamma chain that probably plays a role in anchoring the complex to other cellular components and the beta and delta (or beta') chains. This subfamily is the alpha subun…
27	PHOSPHATASE	NAD specific glutamate dehydrogenase (gdhA-4)	SSO2044	46034	GI:15898835	Amino Acid Biosynthesis, Glutamate	NAD(P) binding domain of glutamate dehydrogenase, subgroup 1; Amino acid dehydrogenase (DH) is a widely distributed family of enzymes that catalyzes the oxidative deamination of an amino acid to its keto acid and ammonia with concomitant reduction of NADP+. Glutamate DH is a multidomain enzyme that catalyzes the reaction from glutamate to 2-oxyoglutarate and ammonia in the presence of NAD or NADP…
27	PHOSPHATASE	Acetyl-CoA c-acetyltransferase (acetoacetyl-CoA thiolase) (acaB-7)	SSO2625	41865	GI:15899350	catalyzes the synthesis of acetoacetyl coenzyme A from two molecules of acetyl coenzyme A; it can also act as a thiolase, catalyzing the reverse reaction and generating two-carbon units from the four-carbon product of fatty acid oxidation	Thiolase domain associated with sterol carrier protein (SCP)-x isoform and related proteins; SCP-2 has multiple roles in intracellular lipid circulation and metabolism. The N-terminal presequence in the SCP-x isoform represents a peroxisomal 3-ketacyl-Coa thiolase specific for branched-chain acyl CoAs, which is proteolytically cleaved from the sterol carrier protein.
27	PHOSPHATASE	Tyrosyl-tRNA synthetase (Tyrosine--tRNA ligase) (TyrRS)	SSO0078	41793	GI:15897044	Translation, Aminoacyl tRNA synthetases catalyzes the formation of tyrosyl-tRNA(Tyr) from tyrosine and tRNA(Tyr)	catalytic core domain of tyrosinyl-tRNA synthetase; Tyrosinyl-tRNA synthetase (TyrRS) catalytic core domain. TyrRS is a homodimer which attaches Tyr to the appropriate tRNA. TyrRS is a class I tRNA synthetases, so it aminoacylates the 2'-OH of the nucleotide at the 3' end of the tRNA. The core domain is based on the Rossman fold and is responsible for the ATP-dependent formationof the enzyme boun…
28	PHOSPHATASE	3-hydroxyacyl-CoA dehydrogenase (hbd-10) [Crotonase/Enoyl-Coenzyme A (CoA) hydratase]	SSO2514	72993	gi|13815814	Lipid metabolism
29 & 30	PHOSPHATASE	Rubrerythrin (rr) [Sulfolobus solfataricus P2]	SSO2642	16024	gi|13815954	Energy Metabolism
29 & 30	PHOSPHATASE	Prefoldin beta subunit (GimC beta subunit)	SSO0730	14534	gi|12230491		Prefoldin beta; Prefoldin is a hexameric molecular chaperone complex, composed of two evolutionarily related subunits (alpha and beta), which are found in both eukaryotes and archaea. Prefoldin binds and stabilizes newly synthesized polypeptides..
29 & 30	PHOSPHATASE	acylphosphatase [imported] - Sulfolobus solfataricus	SSO0887	11505	gi|25290368	catalyzes the hydrolysis of acylphosphate
